# Supplementary material for: Mutations in the HBV PreS/S gene related to hepatocellular carcinoma in Vietnamese chronic HBV-infected patients
Source: PLoS One. 2022 Apr 7;17(4):e0266134. doi: 10.1371/journal.pone.0266134 (PMC8989215; doi:10.1371/journal.pone.0266134)
Supplement: S1 File — (XLSX) [file pone.0266134.s004.xlsx]

## Sheet: PreS_S mutation related to HCC
Case ordinal number	sex	age	age_group_40 (0: <40, 1>=40)	HBeAg (1: negative, 2: positive)	HBeAg value (S/CO)	Genotype (1: B, 2: C, 3: B&C, 4: not determined)	Genotype_2group (1: B, 2:C)	HBVDNA (log cps/mL)	group_DNA_5_log (1:<5, 2: >=5)	HBsAgqt (IU/mL)	HBsAgqt_log (log IU/mL)	group_HBsAg_3log (1: <3, 2: >=3)	coexits_select (1: yes, 2: no)	coexistenceYN (1: yes, 2: no)	antiHBs (mIU/mL)	HCC (1: non HCC, 2: HCC)	cirrhosis (1: non cirrhosis, 2: cirrhosis)	ALT	AST	del_preS1	del_preS1YN (1: Yes, 2: No)	del_preS2	del_preS2_YN (1: Yes, 2: No)	a1_preS1	a1S1YN (1: Yes, 2: No)	a2_preS1	a2S1YN (1: Yes, 2: No)	a3_preS1	a3_preS1YN (1: Yes, 2: No)	a4_preS1	a4S1YN (1: Yes, 2: No)	a5_preS1	a5S1YN (1: Yes, 2: No)	a6_preS1	a6S1YN (1: Yes, 2: No)	a7_preS1	a7S1YN (1: Yes, 2: No)	a8_preS1	a8S1YN (1: Yes, 2: No)	a9_preS1	a9S1YN (1: Yes, 2: No)	a10_preS1	a10S1YN (1: Yes, 2: No)	a11_preS1	a11S1YN (1: Yes, 2: No)	a12_preS1	a12S1YN (1: Yes, 2: No)	a13_preS1	a13S1YN (1: Yes, 2: No)
1	1	24	0	2	1166	1	1	8.29003	2	22697	4.35597	2	1	1	30.37	1	1	312	212		2		2		2		2		2		2		2		2		2		2		2		2		2		2		2
2	1	42	1	2	1035	1	1	5.49466	2	8578	3.93339	2	1	2		1	1	103	58		2		2		2		2		2		2		2		2		2		2		2	K10Q/K	1		2		2		2
3	1	28	0	2		1	1	9.44091	2	12053	4.0811	2	1	2		1	1	141	77		2		2		2		2		2		2		2		2		2		2		2		2		2		2		2
4	2	61	1	1		1	1	4.9987	2	716.8	2.8554	1	1	2		1	2	34	55		2		2		2		2		2		2		2		2		2		2		2		2		2		2		2
5	1	30	0	2		1	1	8.95	2							1	1				2		2		2		2		2		2		2		2		2		2		2		2		2		2		2
6	2	54	1	1		1	1	5.80277	2	556.7	2.74562	1	1	2		1	2	83	181	3147-13Deletion	1	3147-13Deletion	1		2	G2R/G	1		2		2		2		2		2		2		2	K10Q/K	1		2		2		2
7	1	63	1	1		1	1	5.46389	2	73.8	1.86806	1	1	1	48.29	1	2	386	269		2		2		2		2		2		2		2		2		2		2		2		2		2		2		2
8	1	50	1	1		1	1	5.6744	2	3404	3.53199	2	1	2		2	2	124	169		2		2		2		2		2		2		2		2		2		2		2		2		2		2		2
9	1	40	1	1		1	1	7.42325	2	427	2.63043	1	1	1	263.5	1	1	463	47		2		2		2		2		2		2		2		2		2		2		2		2		2		2		2
10	2	33	0	2	1039	1	1	6.73459	2	947	2.97635	1	1	2		1	1	145	75		2		2		2		2		2		2		2		2		2		2		2		2		2		2		2
11	2	60	1	1		1	1	6.30535	2	202.8	2.30707	1	1	2		1	2	22	69		1	3125-3Deletion	1		2		2		2		2		2		2		2		2		2	K10Q	1		2		2		2
12	1	40	1	1		1	1	6.7574	2	541.1	2.73328	1	1	1	28.74	1	1	128	99		2		2		2		2		2		2		2		2		2		2		2		2		2		2		2
13	1	42	1	1		1	1	4.38112	1	1723	3.23629	2	1	2		2	1	46	58		2		2		2		2		2		2		2		2		2		2		2		2		2		2		2
14	1	51	1	1		1	1	2.5092	1	42.79	1.63134	1				2	1	19	129		2		2		2		2		2		2		2		2		2		2		2		2		2		2		2
15	1	51	1	1		1	1	8.23	2							2	1	65	377		2		2		2		2		2		2		2		2		2		2		2		2		2		2		2
16	1	59	1	2	103	1	1	5.44	2							2	2	24	53		2		1		2		2		2		2		2		2		2		2		2		2		2		2		2
17	2	24	0	2		1	1	5.69984	2	162.4	2.21059	1	1	2		1	1	371	604		2		2		2		2		2		2		2		2		2		2		2	K10Q	1		2		2		2
18	1	58	1	1		1	1	8.14301	2	3834	3.58365	2	1	2		1	1	406	143		2		2		2		2		2		2		2		2		2		2		2		2		2		2		2
19	1	63	1	1		1	1	6.87835	2	20165	4.3046	2	1	2		1	1	1074	1619		2		2		2		2		2		2		2		2		2		2		2		2		2		2		2
20	1	56	1	1		1	1	7.28556	2	1291	3.11093	2	1	2		1	2	115	375		2		2		2		2		2		2		2		2		2		2		2	K10Q	1		2		2		2
21	1	80	1	1		1	1	5.79518	2	295.3	2.47026	1	1	2		2	2	48	82		2		2		2		2		2		2		2		2		2		2		2		2		2		2		2
22	2	51	1	1		1	1	8.48714	2	1221	3.08672	2	1	2		1	1	172	189		2		2		2		2		2		2		2		2		2		2		2		2		2		2		2
23	2	22	0	2		1	1	8.87737	2	2054	3.3126	2	1	2		1	1	113	87		2		2		2		2		2		2		2		2		2		2		2		2		2		2		2
24	1	18	0	2	653	1	1	7.85794	2	3894	3.5904	2	1	2		1	1	312	572		2		2		2		2		2		2		2		2		2		2		2		2		2		2		2
25	1	53	1	1		1	1	6.08279	2	1919	3.28307	2	1	2		1	1	129	107		2		2		2		2		2		2		2		2		2		2		2	K10Q	1		2		2		2
26	1	59	1	1		1	1	5.77	2							1	2	55	101		2		2		2		2		2		2		2		2		2		2		2		2		2		2		2
27	2	52	1	1		1	1	8.74	2							1	1	1451	1129		2		2		2		2		2		2		2		2		2		2		2		2		2		2		2
28	1	52	1	1		1	1	4.60531	1	385	2.58546	1				1	2	20	43	3066-55Deletion	1	3066-55Deletion	1		2		2		2		2		2		2		2		2		2		2		2		2		2
29	1	35	0	1		1	1	7.21352	2	1625	3.21085	2	1	1	15.92	1	1	34	34		2		2		2		2		2		2		2		2		2		2		2	Q10K/Q	1		2		2		2
30	1	34	0	1		1	1	5.44716	2	3989	3.60086	2	1	2		1	2	292	216		2		2		2		2		2		2		2		2		2		2		2		2		2		2		2
31	1	40	1	2	569.2	1	1	8.37658	2	12724	4.10462	2	1	2		1	1	119	60		2		2		2		2		2		2		2		2		2		2		2		2		2		2		2
32	1	63	1	1		1	1	7.69461	2	5447	3.73616	2	1	2		1	1	414	421	3189-54Deletion	1		1		2		2		2		2		2		2		2		2		2		2		2		2		2
33	2	58	1	2	3.3	1	1	5.64246	2	904.7	2.9565	1	1	2		1	2	48	64		2		2		2		2		2		2		2		2		2		2		2		2		2		2		2
34	1	50	1	1		1	1	7.04139	2	11142	4.04696	2	1	2		1	1	108	86	2849-30Deletion	1	2849-30Deletion	1		2		2		2		2		2		2		2		2		2		2		2		2		2
35	1	24	0	2		1	1	7.24	2							1	1	178	86		2		2		2		2		2		2		2		2		2		2		2		2		2		2		2
36	2	63	1	1		1	1	6.17026	2	1321	3.1209	2	1	2		1	1	729	395	2965-4Deletion	1	2965-4Deletion	1		2		2		2		2		2		2		2		2		2		2		2		2		2
37	1	46	1	1		1	1	5.26007	2	10199	4.00856	2	1	2		1	1	567	954		2		2		2		2		2		2		2		2		2		2		2		2		2		2		2
38	2	66	1	2	3.85	1	1	5.43775	2	2497	3.39742	2	1	2		1	2	28	41	2849-2866Deletion	1		2		2		2		2		2		2		2		2		2		2		2		2		2		2
39	2	63	1	1		1	1	6.26007	2	920	2.96379	1	1	2		1	2	11	51		2	24-53Deletion	1		2		2		2		2		2		2		2		2		2		2		2		2		2
40	1	50	1	2	1412	1	1	9.64246	2	26027	4.41542	2	1	2		1	1	36	29	2847-3092Deletion	1	2847-3092Deletion	2		2		2		2		2		2		2		2		2		2		2		2		2		2
41	1	23	0	1		1	1	8.07188	2	1605	3.20548	2	1	1	12.64	1	1	110	50		2		2		2		2		2		2		2		2		2		2		2		2		2		2		2
42	1	47	1	1		1	1	7.54283	2	488.1	2.68851	1	1	2		1	1	755	2175		2		2		2		2		2		2		2	S6A/S	1		2		2		2		2		2		2		2
43	1	56	1	1		1	1	4.14	1							2	2	70	81		2		2		2		2		2		2		2		2		2		2		2		2		2		2		2
44	2	67	1	1		1	1	5.37785	2	452.7	2.65581	1	1	2		2	1	97	304		2		2		2		2		2		2		2		2		2		2		2		2		2		2		2
45	1	53	1	1		1	1	2.63	1							2	2	46	46		2		2		2		2		2		2		2		2		2		2		2	K10Q	1		2		2		2
46	2	53	1	1		1	1	6.46389	2	637	2.80414	1				1	1	107	30		2		2		2		2		2		2		2		2		2		2		2		2		2		2		2
47	1	60	1	2	224	1	1	6.52375	2	310.9	2.49262	1	1	2		1	1	647	522	2951-3103Deletion	1	2951-3103Deletion	1		2		2		2		2		2		2		2		2		2		2		2		2		2
48	1	66	1	1		1	1	7.23553	2	224.4	2.35102	1	1	2		2	2	31	132		2		2		2		2		2		2		2		2		2		2		2	K10Q	1		2		2		2
49	1	52	1	2	16.51	1	1	5.70131	2	2970	3.47276	2	1	2		2	1	30	111		2		2		2		2		2		2		2		2		2		2		2	K10Q	1		2		2		2
50	1	34	0	1		1	1	8.99537	2	52000	4.716	2	1	2		1	2	950	910		2		2		2		2		2		2		2		2		2		2		2	Q10K	1		2		2		2
51	1	43	1	1		1	1	4	1	1265	3.10209	2	1	2		1	1	173	109		2		2		2		2		2		2		2		2		2		2		2		2		2		2		2
52	2	47	1	1		1	1	5.70415	2	46.67	1.66904	1				1	2	293	572		2		2		2		2		2		2		2		2		2		2		2		2		2		2		2
53	1	36	0	2		1	1	6.58	2							1	1	223	176		2		2		2		2		2		2		2		2		2		2		2		2		2		2		2
54	1	40	1	2	5.66	1	1	7.19728	2	2341	3.3694	2	1	2		2	1	22	74		2		2		2		2		2		2		2		2		2		2		2		2		2		2		2
55	2	30	0	2	1249	1	1	7.65992	2	19020	4.27921	2	1	1	21.07	1	1	247	52	2849-2864Deletion	1		2		2		2		2		2		2		2		2		2		2		2		2		2		2
56	1	53	1	2	1577	1	1	7.8293	2	11206	4.04945	2	1	2		1	2	113	157		2		2		2		2		2		2		2		2		2		2		2	K10Q	1		2		2		2
57	1	20	0	2	673	1	1	8.6561	2	3130	3.49554	2	1	2		1	1	162	88		2		2		2		2		2		2		2		2		2		2		2		2		2		2		2
58	1	55	1	1		1	1	4.35	1							2	1	43	40		2		2		2		2		2		2	S5T/S	1		2		2		2		2		2		2		2		2
59	1	60	1	1		1	1	7.41664	2	965.3	2.98466	1	1	2		1	1	174	108		2	24-56Deletion	1		2		2		2		2		2		2		2		2		2		2		2		2		2
60	1	44	1	2	1752	1	1	8.16732	2	7487	3.87431	2	1	2		1	1	1235	1045		2		2		2		2		2		2		2		2		2		2		2		2		2		2		2
61	1	58	1	2	9.88	1	1	5.44248	2	962.4	2.98336	1	1	2		1	2	58	61		2		2		2		2		2		2		2		2		2		2		2		2		2		2		2
62	1	38	0	2	962	1	1	7.45484	2	52000	4.716	2	1	2		1	1	31	31		2		2		2		2		2		2		2		2		2		2		2		2		2		2		2
63	1	46	1	2	1396	1	1	8.3927	2	19689	4.29422	2	1	2		1	1	40	26		2		2		2		2		2		2		2		2		2		2		2		2		2		2		2
64	1	57	1	1		1	1	3.92788	1	4.46	0.649335	1	1	2		2	2	63	81		2		2		2		2		2		2		2		2		2		2		2		2		2		2		2
65	2	72	1	1		1	1	4.31	1							2	1	30	32		1		1		2		2		2		2		2		2		2		2		2		2		2		2		2
66	1	44	1	2	1.81	1	1	5.18469	2	5855	3.76753	2	1	2		1	1	132	176	3205-47Deletion	1	3205-47Deletion	1		2		2		2		2		2		2		2		2		2		2		2		2		2
67	1	44	1	1		1	1	7.98408	2	7158	3.85479	2	1	2		1	1	727	362		2		2		2		2		2		2		2		2		2		2		2		2		2		2		2
68	1	30	0	2		1	1	3.66558	1				1	1	28.34	1	1			2440-2959Deletion	1		2		2		2		2		2		2		2		2		2		2		2		2		2		2
69	1	47	1	1		1	1	5.86004	2	1312	3.11793	2	1	2		2	1	64	53		2		2		2		2		2	W4P	1		2		2		2		2		2		2		2		2		2
70	1	45	1	2	459	1	1	8.04139	2	42863	4.63208	2	1	2		1	1	129	85	3043-16Deletion	1	3043-16Deletion	1		2		2		2		2		2		2		2		2		2		2		2		2		2
71	2	24	0	2		1	1	8.85126	2	776.4	2.89009	1	1	2		1	1	358	191		2		2		2		2		2		2		2		2		2		2		2		2		2		2		2
72	2	31	0	2		1	1	8.83822	2	40658	4.60915	2	1	1	173.3	1	1	21	24		2		2		2		2		2		2		2		2		2		2		2		2		2		2		2
73	1	26	0	2	4.9	1	1	8.30103	2	755.6	2.87829	1	1	1	1000	1	1	729	228	3158-31Deletion	1	3156-31Deletion	1		2		2		2		2		2		2		2		2		2		2		2		2		2
74	1	42	1	1		1	1	7.39445	2	1892	3.27692	2	1	2		1	1	89	50		2		2		2		2		2		2		2		2		2		2		2		2		2		2		2
75	1	38	0	2	5.43	1	1	7.79934	2	1598	3.20358	2	1	2		1	1	441	228	2849-3106Deletion	1		2		2		2		2		2		2		2		2		2		2		2		2		2		2
76	1	43	1	2		1	1	5.13616	2	8.45	0.926857	1	1	2		1	2	2920	1260		2		2		2		2		2		2		2		2		2		2		2		2		2		2		2
77	1	42	1	2	2.77	1	1	6.36173	2	502.8	2.7014	1	1	2		1	1	484	179		2		2		2		2		2		2		2		2		2		2		2		2		2		2		2
78	1	33	0	1		1	1	5.54407	2	1759	3.24527	2	1	1	18.12	1	1	22	29		2		2		2		2		2		2		2		2		2		2		2		2		2		2		2
79	2	29	0	2	1910	1	1	5.17026	2	35543	4.55075	2	1	2		1	1	20	17	2850-2864Deletion	1		2		2		2		2		2		2		2		2		2		2		2		2		2		2
80	1	29	0	2	1166	1	1	6.4843	2	52000	4.716	2	1	2		1	1	32	25		2		2		2		2		2		2		2		2		2		2		2		2		2		2		2
81	1	50	1	2	1741	1	1	9.17464	2	52000	4.716	2	1	2		1	1	40	37	2850-2867Deletion	1	2850-2867Deletion	1		2		2		2		2		2		2		2		2		2		2		2		2		2
82	1	31	0	2	160	1	1	8.02531	2	7044	3.84782	2	1	2		1	1	103	63	3154-17Deletion	1	3154-17Deletion	1		2		2		2		2		2		2		2		2		2		2		2		2		2
83	1	38	0	1		1	1	5.13624	2	1043	3.01828	2				2	2	35	96		2		2		2		2		2		2	S5T/S	1	S6A/S	1		2		2		2		2		2		2		2
84	1	47	1	1		1	1	4.60638	1	1096	3.03981	2				1	2	45	88		2		2		2		2		2		2		2		2		2		2		2		2		2		2		2
85	1	39	0	2	1428	1	1	8.08279	2	23258	4.36657	2				1	1	240	78		2		2		2		2		2		2		2		2		2		2		2	K10Q	1		2		2		2
86	1	39	0	2		1	1	4.49	1							2	2	105	761		2		2		2		2		2		2		2		2		2		2		2		2		2		2		2
87	1	29	0	2	655	1	1	8.76418	2	18706	4.27198	2				1	1	297	398	2849-2863Deletion	1		2		2		2		2		2		2		2		2		2		2		2		2		2		2
88	2	38	0	1		1	1	4.68913	1	465	2.66745	1				1	1	35	35		2		2		2		2		2		2		2		2		2		2		2		2		2		2		2
89	1	57	1	1		1	1	9.25768	2	22923	4.36027	2	1	2		1	1	828	597		2		2		2		2		2		2		2		2		2		2		2		2		2		2		2
90	2	76	1	1		1	1	6.13672	2	730.9	2.86386	1	1	2		1	1	274	302	2849-2863Deletion	1		2		2		2		2		2		2		2		2		2		2		2		2		2		2
91	1	48	1	1		1	1	4.75815	1	224600	5.35141	2	1	2		1	2	2984	2236		2		2		2		2		2		2		2		2		2		2		2		2		2		2		2
92	1	53	1	2		1	1	8.74	2	38298						1	1	79	65		2		2		2		2		2		2		2		2		2		2		2	K10Q	1		2		2		2
93	1	57	1	1		1	1	8.57519	2	10804	4.03358	2	1	2		1	1	1507	975		2		2		2		2		2		2		2		2		2		2		2		2		2		2		2
94	1	41	1	2	357	1	1	8.80956	2	23235	4.36614	2	1	2		1	1	220	199		2		2		2		2		2		2		2		2		2		2		2	K10Q/K	1		2		2		2
95	2	54	1	2	3.9	1	1	7.91	2							2	2	34	50		1		2		2		2		2		2		2		2		2		2		2		2		2		2		2
96	1	43	1	1		1	1	6.19	2							2	1				1		2		2		2		2		2		2		2		2		2		2		2		2		2		2
97	1	23	0	2	256	1	1	9.20683	2	18624	4.27007	2	1	2		1	1	2556	2240		2		2		2		2		2		2		2		2		2		2		2	K10Q	1		2		2		2
98	1	58	1	2	1.82	1	1	7.3032	2	5379	3.7307	2	1	2		1	1	22	40		2		2		2		2		2		2		2		2		2		2		2	K10Q	1		2		2		2
99	1	48	1	1		1	1	6.0569	2	23288	4.36713	2	1	2		2	1	18	27		2		2		2		2		2		2		2		2		2		2		2		2		2		2		2
100	1	24	0	2	143	1	1	8.81491	2	973	2.98811	1	1	2		1	1	118	57		2		2		2		2		2		2		2		2		2		2		2		2		2		2		2
101	1	45	1	2	27.38	1	1	4.79796	1	1593	3.20222	2	1	2		1	2	53	44		2		2		2		2		2		2		2		2		2		2		2		2		2		2		2
102	1	66	1	1		1	1	4.89982	1	1811	3.25792	2	1	2		1	2	59	68	2947-18Deletion	1	2947-18Deletion	1		2		2		2		2		2		2		2		2		2		2		2		2		2
103	1	30	0	2		1	1	6.92	2							1	1	111	41		2		2		2		2		2		2		2		2		2		2		2	K10Q	1		2		2		2
104	2	84	1	1		1	1	4.52892	1	1393	3.14395	2	1	2		1	2	37	74		2		2		2		2		2		2		2		2		2		2		2		2		2		2		2
105	1	80	1	1		1	1	8.06446	2	177.6	2.24944	1	1	2		1	1	315	75		2		2		2		2		2		2		2		2		2		2		2		2		2		2		2
106	1	54	1	2	63	1	1	8.93651	2	1924	3.28421	2	1	2		1	1	159	114	2850-2864Deletion	1		2		2		2		2		2		2		2		2		2		2		2		2		2		2
107	1	39	0	2	5.26	1	1	2.71265	1	895.9	2.95226	1	1	2		2	2	50	106	3043-3091Deletion	1	3043-3091Deletion	2		2		2		2		2		2		2		2		2		2		2		2		2		2
108	2	37	0	2	1187	1	1	6.69636	2	347	2.54033	1	1	1	19.08	1	1	16	27	2849-2864Deletion	1		2		2		2		2		2		2		2		2		2		2		2		2		2		2
109	1	50	1	1		1	1	3.25	1							2	1	64	209		2		2		2		2		2		2		2		2		2		2		2		2		2		2		2
110	2	55	1	2	1203	1	1	8.734	2	12095	4.08261	2	1	2		1	1	35	33		2		2		2		2		2		2		2		2		2		2		2		2		2		2		2
111	1	30	0	2	1130	1	1	9.2014	2	1399	3.14582	2	1	2		1	1	97	62		2		2		2		2		2		2		2		2		2		2		2		2		2		2		2
112	2	47	1	2		1	1	6.70757	2	21365	4.3297	2	1	1	399	1	1	38	34		2		2		2		2		2		2		2		2		2		2		2	K10Q	1		2		2		2
113	1	52	1	2	1.33	1	1	6.83632	2	2957	3.47085	2	1	2		1	2	29	32		2	3155-3214Deletion/in	1		2		2		2		2	S5T	1		2	K7N	1		2		2		2		2		2		2
114	1	20	0	2	1417	1	1	9.716	2	27743	4.44315	2	1	1	1000	1	1	86	49		2		2		2		2		2		2		2		2		2		2		2		2		2		2		2
115	2	50	1	1		1	1	7.25527	2	1208	3.08207	2	1	2		1	2	103	118		2		2		2		2		2		2		2		2		2		2		2	K10Q	1		2		2		2
116	1	37	0	1		1	1	4.72916	1	374	2.57287	1	1	2		1	1	194	122		2		2		2		2		2		2		2		2		2		2		2		2		2		2		2
117	2	29	0	2		1	1	9	2	26355	4.42086	2	1	2		1	1	19	21		2		2		2		2		2		2		2		2		2		2		2		2		2		2		2
118	2	23	0	2	404	1	1	6.8293	2	725.4	2.86058	1	1	2		1	1	3485	2580		2		2		2		2		2		2		2		2		2		2		2		2		2		2		2
119	1	30	0	2	1855	1	1	9.47567	2	27216	4.43482	2	1	2		1	1	195	95		2		2		2		2		2		2		2		2		2		2		2		2		2		2		2
120	2	52	1	1		1	1	6.44248	2	744	2.87157	1				1	1	119	89		2		2		2		2		2		2		2		2		2		2		2		2		2		2		2
121	1	23	0	2	1078	1	1	7.74036	2	27302	4.43619	2	1	2		1	1	90	73		2		2		2		2		2		2		2		2		2		2		2	K10Q	1		2		2		2
122	1	69	1	1		1	1	6.89321	2				1	1	30.26	1	1				2		2		2		2		2		2		2		2		2		2		2		2		2		2		2
123	2	23	0	2	1250	1	1	9.3032	2	22619	4.35447	2	1	2		1	1	122	165		2		2		2		2		2		2		2		2		2		2		2		2		2		2		2
124	2	45	1	1		1	1	5.54761	2	3533	3.54814	2	1	2		1	2	581	161		2		2		2		2		2		2		2		2		2		2		2	Q10K	1		2		2		2
125	2	51	1	1		1	1	7.60314	2	12515	4.09743	2	1	2		1	1	86	44		2		2		2		2		2		2		2		2		2		2		2	K10Q	1		2		2		2
126	2	47	1	1		1	1	4.74291	1	1507	3.17811	2				1	2	36	43		2		2		2		2		2		2		2		2		2		2		2		2		2		2		2
127	1	20	0	1		1	1	7.07188	2	17171	4.2348	2	1	1	308	1	1	33	25		2		2		2		2		2		2		2		2		2		2		2		2		2		2		2
128	1	43	1	1		1	1	3.40722	1	5099	3.70749	2				2	1	65	76	2850-3183Deletion	1		2		2		2		2		2		2		2		2		2		2		2		2		2		2
129	1	21	0	2	974	1	1	7.52763	2	26944	4.43046	2	1	2		1	1	265	178		2		2		2		2		2		2		2		2		2		2		2	K10Q	1		2		2		2
130	1	56	1	1		1	1	3.70586	1	511	2.70842	1	1	2		1	2	33	38		2		2		2		2		2		2		2		2		2		2		2	K10Q	1		2		2		2
131	2	34	0	2	1363	1	1	6.84198	2	13342	4.12522	2	1	2		1	1	20	23		2		2		2		2		2		2		2		2		2		2		2	K10Q/K	1		2		2		2
132	1	29	0	2	1166	1	1	8.55256	2	52000	4.716	2	1	2		1	1	16	24		2		2		2		2		2		2		2		2		2		2		2		2		2		2		2
133	1	42	1	1		1	1	4.39301	1	1625	3.21085	2				2	1			3156-34Deletion	1	3156-34Deletion	1		2		2		2		2		2		2		2		2		2		2		2		2		2
134	2	53	1	2	1493	1	1	8.47276	2	28931	4.46136	2	1	2		1	1	29	30		2		2		2		2		2		2		2		2		2		2		2	Q10K/Q	1		2		2		2
135	2	27	0	2	993	1	1	8.94841	2	21532	4.33308	2	1	2		1	1	99	55	2849-2864Deletion	1		2		2		2		2		2		2		2		2		2		2		2		2		2		2
136	2	44	1	2		2	1	3.48	1							2	1	36	45		2		2		2		2		2	W4Y	1		2		2		2		2		2	Q10K	1		2		2		2
137	2	65	1	2	30.48	2	1	6.3075	2	543	2.7348	1	1	2		1	2	12	73		2		2		2		2		2		2		2		2		2		2		2	K10Q	1		2		2		2
138	1	39	0	2	1000	2	1	7.31175	2	4245	3.62788	2	1	1	13.38	2	2	32	360		2	3088-3142Deletion	1		2		2		2	W4P	1		2		2		2		2		2	Q10K	1		2		2		2
139	1	37	0	2	152	2	1	6.7679	2	21405	4.33052	2	1	2		1	1	528	228	2723-2737Deletion	1		2		2		2		2		2		2		2		2		2		2		2		2		2		2
140	2	49	1	2	48.23	2	1	5.84819	2	1.14	0.0569049	1	1	1	32.54	1	2	74	66		2		2		2		2		2		2		2		2		2		2		2		2		2		2		2
141	1	35	0	2	605	2	1	8.38021	2	1938	3.28735	2				1	1	264	158		2		2		2		2		2		2		2		2		2		2		2	Q10K	1		2		2		2
142	1	19	0	2	369	2	1	7.46835	2	10554	4.02342	2	1	2		1	1	598	369		2		2		2		2		2		2		2		2		2		2		2		2		2		2		2
143	1	41	1	2	1117	2	1	5.4456	2	1440	3.15836	2	1	1	27.04	1	1	82	41		2		2		2		2		2		2		2		2		2		2		2		2		2		2		2
144	2	60	1	1		2	1	7.15534	2	1197	3.07809	2	1	2		1	1	22	52	2724-3142Deletion	1	2724-3142Deletion	1		2		2		2		2		2		2		2		2		2		2		2		2		2
145	1	29	0	1		2	1	8.48714	2	2449	3.38899	2	1	2		1	1	193	144		2	3111-3143Deletion	1		2		2		2		2		2		2		2		2		2		2		2		2		2
146	2	76	1	1		2	1	6.29003	2	1817	3.25935	2	1	2		1	2	39	70		2		2		2		2		2		2		2	S6A/S	1		2		2		2		2		2		2		2
147	1	40	1	2	1000	2	1	8.29226	2	1760	3.24551	2	1	2		1	2	26	26		2		2		2		2		2		2		2		2		2		2		2		2		2		2		2
148	2	43	1	2	33.6	2	1	7.06446	2	3701	3.56832	2	1	2		1	1	31	42		2		2		2		2		2		2		2		2		2		2		2		2		2		2		2
149	2	48	1	2	320	2	1	8.68485	2	239.4	2.37912	1	1	2		2	1	28	57	2723-3142Deletion	1	2723-3142Deletion	1		2		2		2		2		2		2		2		2		2		2		2		2		2
150	1	55	1	2	106	2	1	6.36642	2	3533	3.54814	2	1	2		2	1	71	162	2724-3146Deletion	1	2724-2738Deletion	1		2		2		2		2		2		2		2		2		2		2		2		2		2
151	2	53	1	2	253	2	1	5.77917	2	904	2.95617	1	1	2		1	2	35	76	2723-2740Deletion	1		2		2		2		2		2		2		2		2		2		2		2		2		2		2
152	1	25	0	2	1181	2	1	8.38382	2	5714	3.75694	2	1	1	12.15	1	1	243	144	2322-2808Deletion	1		2		2		2		2		2		2		2		2		2		2		2		2		2		2
153	1	51	1	2	29.56	2	1	5.55751	2	4380	3.64147	2	1	1	12.52	2	2	40	37	2919-2985deletion	1	3132-3144Deletion	1		2		2		2		2		2		2		2		2		2		2		2		2		2
154	1	56	1	2	17.98	2	1	4.61	1							2	2	26	39		1		2		2		2		2		2		2		2		2		2		2		2		2		2		2
155	2	57	1	1		2	1	6.35	2							2	2	36	95		1		1		2		2		2		2		2		2		2		2		2		2		2		2		2
156	1	62	1	2	258	2	1	5.04	2	1160						1	1	37	75		1		1		2		2		2		2		2		2		2		2		2		2		2		2		2
157	1	49	1	1		2	1	7.11	2							2	1	60	278		1		2		2		2		2		2		2		2		2		2		2		2		2		2		2
158	1	41	1	2	35.8	2	1	4.76716	1	83	1.91908	1	1	2		2	2	140	155	2723-2737Deletion	1		2		2		2		2		2		2		2		2		2		2		2		2		2		2
159	1	44	1	2	148	2	1	6.95134	2	4386	3.64207	2	1	2		2	1	88	563		2		2		2		2		2		2		2		2		2		2		2	K10Q	1		2		2		2
160	1	66	1	1		2	1	5.45788	2	86.56	1.93732	1				1	2	614	773		2		2		2		2		2	W4P/W	1		2		2		2		2		2		2		2		2		2
161	1	28	0	1		2	1	6.22272	2	4145	3.61752	2	1	1	30.94	1	1	463	190		2		2		2		2		2		2		2		2		2		2		2		2		2		2		2
162	1	34	0	1		2	1	6.17609	2	4145	3.61752	2	1	2		1	1	332	269		2		2		2		2		2		2		2		2		2		2		2		2		2		2		2
163	1	37	0	2	36.6	2	1	6.82995	2	1474	3.1685	2	1	1	1000	1	1	97	56		2		2		2		2		2		2		2		2		2		2		2		2		2		2		2
164	1	16	0	2	812	2	1	6.42488	2	3508	3.54506	2	1	2		1	1	150	185	2723-2740Deletion	1	2723-2740Deletion	2		2		2		2		2		2		2		2		2		2		2		2		2		2
165	2	27	0	2	6.64	2	1	5.51055	2	2113	3.3249	2	1	2		1	1	36	71	2724-2738Deletion	1	2724-2738Deletion	2		2		2		2		2		2		2		2		2		2		2		2		2		2
166	1	37	0	2	136	2	1	8.15534	2	41363	4.61661	2	1	2		1	1	1065	978		2		2		2		2		2	W4P	1		2		2		2		2		2		2		2		2		2
167	1	27	0	2	419	2	1	8.38917	2	1578	3.19811	2				1	1	934	819		2		2		2		2		2		2		2		2		2		2		2		2		2		2		2
168	1	55	1	1		2	1	7.43297	2	239.8	2.37985	1	1	1	49.22	2	1	115	308		2		2		2		2		2	W4P	1		2		2		2		2		2		2		2		2		2
169	1	48	1	2	25.05	2	1	5.91222	2	4249	3.62829	2	1	2		1	1	39	31	2724-2743Deletion, 2	1	2724-2743Deletion, 2	2		2		2		2		2		2		2		2		2		2		2		2		2		2
170	1	46	1	2	647	2	1	6.89653	2	487	2.68753	1	1	1	23.63	1	1	171	81		2	3125-3143Deletion	1		2		2		2		2		2		2		2		2		2	Q10K/Q	1		2		2		2
171	1	42	1	1		2	1	4.71767	1	4446	3.64797	2	1	2		1	1	32	26		2		2		2		2		2		2		2		2		2		2		2		2		2		2		2
172	1	50	1	2	15.87	2	1	6.18469	2	684	2.83506	1	1	1	14.9	2	1	44	121		2		2		2		2		2		2		2		2		2		2		2		2		2		2		2
173	2	58	1	2	10.88	2	1	3.83696	1	3707	3.56902	2	1	1	266.5	2	2	77	142		2		2		2		2		2		2		2		2		2	P8T	1		2		2		2		2		2
174	2	52	1	1		2	1	5.82282	2	1258	3.09968	2	1	2		1	1	19	33	2723-2740Deletion	1		2		2		2		2		2		2		2		2		2		2		2		2		2		2
175	2	20	0	2	1350	2	1	7.09342	2	13507	4.13056	2	1	1	774.2	1	1	17	24		2		2		2		2		2		2		2		2		2		2		2		2		2		2		2
176	1	20	0	2		2	1	9.29003	2	6040	3.78104	2	1	2		1	1	86	32	2723-2737Deletion	1		2		2		2		2		2		2		2		2		2		2		2		2		2		2
177	1	34	0	1		2	1	7.07918	2	30748	4.48782	2	1	1	10.05	1	1	259	146		2		2		2		2		2		2		2		2		2		2		2		2		2		2		2
178	2	21	0	2	385	2	1	6.38382	2	753.5	2.87708	1	1	2		1	1	623	457		2		2		2		2		2		2		2		2		2		2		2		2		2		2		2
179	2	48	1	1		2	1	6.29447	2	4544	3.65744	2	1	2		1	1	32	30		2		2		2		2		2		2		2		2		2		2		2		2		2		2		2
180	1	33	0	1		2	1	6.77085	2	969.4	2.9865	1	1	1	26.792	1	1	114	57		2		2		2		2		2		2		2		2		2		2		2		2		2		2		2
181	1	37	0	2		2	1	7.57054	2	10998	4.04131	2	1	2		1	1	607	500	2723-2740Deletion	1	2723-2740Deletion	2		2		2		2		2		2		2		2		2		2		2		2		2		2
182	1	26	0	2		2	1	7.59439	2	981	2.99167	1	1	2		1	1	214	101	2723-3049Deletion	1		2		2		2		2		2		2		2		2		2		2		2		2		2		2
183	1	31	0	2	722	2	1	8.30103	2	17035	4.23134	2	1	2		1	1	186	84		2		2		2		2		2		2		2		2		2		2		2		2		2		2		2
184	2	57	1	2	7.36	2	1	2.53275	1	240.7	2.38148	1	1	1	22.53	2	1	64	140		2		2		2		2		2		2		2		2		2		2		2		2		2		2		2
185	2	30	0	1		2	1	8.01284	2	4084	3.61109	2	1	2		1	1	49	82		2		2		2		2		2		2		2		2		2		2		2		2		2		2		2
186	1	16	0	2		2	1	7.81158	2	13909	4.1433	2	1	2		1	1	162	87	2724-2738Deletion	1		2		2		2		2		2		2		2		2		2		2		2		2		2		2
187	2	45	1	1		2	1	4.08636	1	271	2.43297	1	1	1	10.29	1	1	104	102		2		2		2		2		2		2		2		2		2		2		2		2		2		2		2
188	1	40	1	2	2.7	2	1	5.18752	2	934.1	2.97039	1	1	2		2	1	35	72		2		2		2		2		2		2		2		2		2		2		2		2		2		2		2
189	2	41	1	1		2	1	5.0607	2	672.2	2.8275	1	1	2		1	1	149	166		2		2		2		2		2		2		2		2		2		2		2	Q10K	1		2		2		2
190	1	53	1	1		2	1	2.92376	1	1350	3.13033	2	1	2		2	1	29	48		2		2		2		2		2		2		2		2		2		2		2		2		2		2		2
191	1	25	0	2	1061	2	1	8.23045	2	52000	4.716	2	1	2		1	1	150	72		2		2		2		2		2		2		2		2		2		2		2		2		2		2		2
192	2	24	0	2	6.3	2	1	7.72346	2	4148	3.61784	2	1	2		1	1	123	144		2	3091-3141Deletion	1		2		2		2	W4P	1	S5L/S	1		2		2		2		2	Q10K	1		2		2		2
193	2	60	1	2	673	2	1	6.9652	2	2922	3.46568	2	1	2		1	1	36	32	2723-2740Deletion	1		2		2		2		2		2		2		2		2		2		2		2		2		2		2
194	1	41	1	2	363	2	1	7.81291	2	6646	3.82256	2	1	2		1	1	31	31		2		2		2		2		2		2		2		2		2		2		2		2		2		2		2
195	2	24	0	1		2	1	3.46687	1	5409	3.73312	2	1	2		1	1	26	24		2	3094-3144Deletion	1		2		2		2		2		2		2		2		2		2	Q10K	1		2		2		2
196	1	34	0	2	639	2	1	7.52114	2	52000	4.716	2	1	2		1	1	745	947		2		2		2		2		2		2		2		2		2		2		2		2		2		2		2
197	2	33	0	2	1552	2	1	7.51587	2	52000	4.716	2	1	2		1	1	40	30	2724-2741Deletion	1		2		2		2		2		2		2		2		2		2		2		2		2		2		2
198	1	31	0	2	208	2	1	7.48287	2	2395	3.37931	2	1	2		1	1	115	69		2		2		2		2		2		2		2		2		2		2		2		2		2		2		2
199	2	18	0	2	541	2	1	9.38202	2	52000	4.716	2	1	2		1	1	86	81		2		2		2		2		2		2		2		2		2		2		2		2		2		2		2
200	2	41	1	2	16.7	2	1	7.38561	2	12766	4.10605	2	1	2		1	1	39	35		2		2		2		2		2		2		2		2		2		2		2		2		2		2		2
201	1	24	0	2	1607	2	1	9.16435	2	24671	4.39219	2	1	2		1	1	112	59	2723-2740Deletion	1		2		2		2		2		2		2		2		2		2		2		2		2		2		2
202	1	39	0	2	949	2	1	6.96332	2	15020	4.17667	2	1	2		1	1	20	24		2		2		2		2		2		2		2		2		2		2		2		2		2		2		2
203	2	23	0	2		2	1	8.90634	2	40881	4.61152	2	1	2		1	1	521	266		2		2		2		2		2		2		2		2		2		2		2		2		2		2		2
204	1	41	1	2	1534	2	1	9.29667	2	52000	4.716	2	1	2		1	1	34	19		2		2		2		2		2		2		2		2		2		2		2		2		2		2		2
205	1	26	0	2	1231	2	1	7.63144	2	9631	3.98367	2	1	2		1	1	120	64		2		2		2		2		2		2		2		2		2		2		2		2		2		2		2
206	2	26	0	2	1083	2	1	6.69373	2	52000	4.716	2	1	2		1	1	18	21		2		2		2		2		2		2		2		2		2		2		2		2		2		2		2
207	1	27	0	2	1965	2	1	7.65705	2	52000	4.716	2	1	2		1	1	41	26		2		2		2		2		2		2		2		2		2		2		2		2		2		2		2
208	1	29	0	2		2	1	7.32222	2	52000	4.716	2	1	2		1	1	23	21		2		2		2		2		2		2		2		2		2		2		2		2		2		2		2
209	1	24	0	2	1278	2	1	9.32015	2	11418	4.05759	2	1	2		1	1	299	83	2849-2863Deletion	1		2		2		2		2		2		2		2		2		2		2		2		2		2		2
210	1	27	0	2	1269	2	1	8.92428	2	11181	4.04848	2	1	2		1	1	192	96	2723-2737Deletion	1		2		2		2		2		2		2		2		2		2		2		2		2		2		2
211	1	63	1	1		2	1	5.52763	2	396.5	2.59824	1	1	2		1	1	205	206	2723-2738Deletion	1		2		2		2		2		2		2		2		2		2		2		2		2		2		2
212	1	20	0	2	486	2	1	8.5966	2	179.7	2.25455	1	1	1	62.89	1	1	87	60	2084-2090Deletion	1	3136-3142Deletion	1		2		2		2		2		2		2		2		2		2		2		2		2		2
213	1	30	0	2	206	2	1	7.97497	2	8367	3.92257	2	1	2		1	1	131	78	2724-2738Deletion	1	2724-2738Deletion	2		2		2		2		2		2		2		2		2		2		2		2		2		2
214	1	68	1	1		2	1	3.84	1							2	2	43	108		1		1		2		2		2		2		2		2		2		2		2		2		2		2		2
215	2	52	1	2	729	2	1	7.75	2							1	1	184	178		1		2		2		2		2		2		2		2		2		2		2		2		2		2		2
216	1	58	1	1		2	1	4.22272	1	276.5	2.4417	1				1	1	29	30	2740-2741insCACCTC	1		2		2		2		2		2		2		2		2		2		2		2		2		2		2
217	1	61	1	1		2	1	3.65	1							2	1	36	77		2		2		2		2		2		2		2		2		2		2		2	Q10R/Q	1		2		2		2
218	2	46	1	1		2	1	6.8848	2	2988	3.47538	2				1	1	28	37		2		2		2		2		2		2		2		2		2		2		2	Q10R	1		2		2		2
219	1	45	1	2		2	1	7.28	2							2	1	54	58		2		2		2		2		2	W4P	1		2		2		2		2		2	Q10K/Q	1		2		2		2
220	1	43	1	1		2	1	7.72	2							2	1	70	41		1		2		2		2		2		2		2		2		2		2		2		2		2		2		2
221	1	29	0	1		2	1	5.07918	2	30936	4.49046	2				1	1	21	23		2	3093-3101Deletion	1		2		2		2		2		2		2		2		2		2		2		2		2		2
222	1	32	0	1		2	1	6.10037	2	2576	3.41095	2				1	1	37	35		2		2		2		2		2		2		2		2		2		2		2		2		2		2		2
223	1	38	0	1		2	1	4.76716	1	31325	4.49589	2				2	2	41	117		2		2		2		2		2	W4R	1	S5T	1		2		2		2		2		2		2		2		2
224	1	38	0	2	121	2	1	7.68305	2	2402	3.38057	2				1	1	265	132	2-19Deletion	1		1		2		2		2		2		2		2		2		2		2		2		2		2		2
225	1	27	0	2	9217	2	1	7.37	2							1	1	140	141		1		2		2		2		2		2		2		2		2		2		2		2		2		2		2
226	1	49	1	2	104	2	1	5.84136	2	2683	3.42862	2	1	2		1	2	26	39	2723-2740Deletion	1		2		2		2		2		2		2		2		2		2		2		2		2		2		2
227	1	34	0	2	308	2	1	8.24304	2	658	2.81823	1				1	1	695	458		2		1		2		2		2		2		2		2		2		2		2		2		2		2		2
228	1	60	1	2	68.2	2	1	8.11059	2	510.1	2.70766	1	1	2		1	1	86	53	2723-2737Deletion	1		2		2		2		2		2		2		2		2		2		2		2		2		2		2
229	2	24	0	2		2	1	6.96	2							1	1	507	507		2		2		2		2		2		2		2		2		2		2		2		2		2		2		2
230	2	53	1	1		2	1	3.29667	1	6069	3.78312	2	1	1	39.89	1	1				2		2		2		2		2		2		2		2		2		2		2	K10Q/K	1		2		2		2
231	2	42	1	2	702	2	1	6.57314	2	676	2.82995	1	1	2		1	1	23	23		2		2		2		2		2		2		2		2		2		2		2		2		2		2		2
232	1	43	1	1		2	1	2.48	1							2	1	58	48		2		2		2		2		2		2		2		2		2		2		2		2		2		2		2
233	1	17	0	2		2	1	6.16	2	2326						1	1	99	42		2		2		2		2		2		2		2		2		2		2		2		2		2		2		2
234	2	55	1	2	2.34	2	1	5.02938	2	6530	3.81491	2	1	2		1	2	51	72		2		2		2		2		2		2		2		2		2		2		2		2		2		2		2
235	2	25	0	2	246	2	1	7.22789	2	1977	3.29601	2	1	2		1	1	263	149		2		2		2		2		2		2		2		2		2		2		2		2		2		2		2
236	1	34	0	2	521.6	2	1	5.67943	2	3630	3.55991	2				1	2	51	40	2723-2738Deletion	1		2		2		2		2		2		2		2		2		2		2		2		2		2		2
237	1	46	1	1		2	1	5.87852	2	2018	3.30492	2	1	2		1	2	47	76		2		2		2		2		2		2		2		2		2		2		2		2		2		2		2
238	1	45	1	2	18.2	2	1	3.84634	1	253.9	2.40466	1	1	1	11.61	1	2	447	489		2		2		2		2		2		2		2		2		2		2		2		2		2		2		2
239	1	33	0	2	638	2	1	7.47712	2	3208	3.50623	2				1	1	160	73		2		2		2		2		2		2		2		2		2		2		2		2		2		2		2
240	2	45	1	2	688	2	1	7.55023	2	3206	3.50596	2				1	1	96	90		2	3130-3144Deletion	1		2		2		2	W4P	1		2		2		2		2		2		2		2		2		2
241	2	32	0	1		3	1	4.72835	1	3950	3.5966	2	1	1	12.94	1	1	649	201		2		2		2		2		2		2		2		2		2		2		2		2		2		2		2
242	2	57	1	1		3	1	5.17319	2	1642	3.21537	2	1	1	14.93	1	2	98	73		2		2		2		2		2		2		2		2		2		2		2		2		2		2		2
243	2	48	1	1		3	1	8.60531	2	27039	4.43199	2	1	2		1	1	124	79		2	3013-3142Deletion	1		2		2		2		2		2		2		2		2		2		2		2		2		2
244	1	33	0	2	872	3	1	8.6	2							1	1	124	67		1		1		2		2		2		2		2		2		2		2		2		2		2		2		2
245	2	64	1	1		3	1	5.95	2	3541						1	1	594	556		2		2		2		2		2		2		2		2		2		2		2		2		2		2		2
246	1	37	0	1		4		2.57	1							2	1	92	40		2		1		2		2		2		2		2		2		2		2		2		2		2		2		2
247	1	19	0	1		4		7.4	2							2	1	340	224		2		1		2		2		2		2		2		2		2		2		2		2		2		2		2
[truncated: 780 more columns]
